# Supplementary material for: Evolutionary History of the Clostridium difficile Pathogenicity Locus
Source: Genome Biol Evol. 2013 Dec 11;6(1):36–52. doi: 10.1093/gbe/evt204 (PMC3914685; doi:10.1093/gbe/evt204)
Supplement: Supplementary Data [file supp_evt204_GBE_TABLE_S1.xlsx]

## Sheet: Sheet1
Isolates used in Figures 1, 2, 4, 5, 7
ST	PCR-ribotype	Isolate ID	Genome ID	Tox	Clade	Isolation Source	Isolation Date	SRA number	SRA Project	Figure	Velvet version	Kmer value	Average coverage	Min covereage	Contigs	N50	Longest contig	Bases in all contigs	Contigs > 1kb	Bases in contigs > 1kb
1	027	Ox160	C00000090	+	2	Oxford Clinical	29.01.2007	ERS139371	ERP001417	1, 2	1.0.09	35	40	12.3832	357	55885	177638	4119113	132	4085438
2	ND	Ox709	C00000098	+	1	Oxford Clinical	24.09.2007	ERS139373	ERP001417	1, 2	1.0.09	37	20	1.23252	408	107630	318738	4022736	99	3968806
3	262	Ox1003	C00000551	-	1	Oxford Clinical	23.01.2008	ERS139388	ERP001417	1	1.0.13	81	37	5.18992	146	125552	452940	4099983	64	4079503
3	305	Ox428	C00006019	+	1	Oxford Clinical	14.06.2007	ERS139415	ERP001417	1, 2	1.0.18	69	28	5.47058	270	65155	265135	4086669	131	4049252
3	ND	Ox746b	C00000059	+	1	Oxford clinical	16.10.2007	ERS149786	ERP001520	1, 2, 7	1.0.09	33	27	1.02829	905	27247	87662	4289334	265	4190260
4	137	Ox1145	C00000039	+	1	Oxford Clinical	20.03.2008	ERS139368	ERP001417	1, 2	1.0.07	33	23	1.90142	450	49436	134727	4025822	152	3988686
5	069	Ox2183	C00005010	+	3	Oxford Clinical	18.10.2009	ERS139411	ERP001417	1, 2	1.0.18	67	22	3.92377	271	69822	243798	4014444	120	3973329
5	023	Ox1485	C00004983	+	3	Oxford clinical	11.09.2008	ERS216157	ERP002256	1, 2, 7	1.0.18	69	25	3.8703	260	72008	183617	4215054	105	4172918
6	005	Ox2155	C00002831	+	1	Oxford clinical	29.09.2009	ERS150167	ERP001520	1, 2, 7	1.0.18	61	11	2.26491	747	12836	59626	4341288	501	4264382
7	ND	Ox464a	C00005171	-	1	Oxford Clinical	05.07.2007	ERS216158	ERP002256	1, 4, 5	1.0.18	73	16	7.02951	344	64686	214925	4461299	156	4407316
7	ND	Ox1380	C00004164	+	1	Oxford Clinical	08.07.2008	ERS216159	ERP002256	1, 2, 5	1.0.18	65	24	7.17746	425	34897	107170	4061507	236	4009612
7	ND	Ox1427	C00004169	+	1	Oxford Clinical	06.08.2008	ERS243688	ERP002256	4	1.0.18	67	18	7.9082	583	30360	94647	4573827	318	4491556
8	002	Ox1192c	C00000117	+	1	Oxford Clinical	14.04.2008	ERS139374	ERP001417	1, 2	1.0.09	37	17	3.032	316	114863	271861	4268603	89	4233925
10	015	Ox660	C00000096	+	1	Oxford Clinical	11.09.2007	ERS139372	ERP001417	1, 2	1.0.09	31	16	0.986017	619	50493	119076	4172399	180	4108793
11	078	Ox575	C00001729	+	5	Oxford clinical	14.08.2007	ERS139395	ERP001417	1, 2	1.0.15	53	30	3.30666	486	19542	103443	3961279	344	3919524
11	193	Leeds 16/26	C00002387	+	5	Leeds clinical	19.10.2006	ERS139396	ERP001417	1, 2	1.0.18	65	54	13.8775	502	20860	74835	3998723	345	3946431
11	066	7721734	C00002471	+	5	Leeds clinical	24.11.2009	ERS139402	ERP001417	1, 2	1.0.18	67	54	1.8396	574	18656	80783	4021706	365	3971469
11	045	L045	C00002490	+	5	PCR-ribotype library isolate	07.06.2008 [a]	ERS139405	ERP001417	1, 2	1.0.18	79	12	2.47082	1298	5995	27825	3982123	820	3787068
12	003	Ox1424	C00000562	+	1	Oxford clinical	01.08.2008	ERS139390	ERP001417	1, 2	1.0.13	79	28	6.24197	177	71826	184706	4125220	104	4107113
13	129	Ox1533	C00000149	+	1	Oxford clinical	01.10.2008	ERS139376	ERP001417	1, 2	1.0.09	37	25	0.263192	322	108307	183887	4264437	94	4231979
14	014	Ox1463	C00000160	+	1	Oxford clinical	27.08.2008	ERS139377	ERP001417	1, 2	1.0.09	35	25	7.37672	490	106291	358864	4160241	108	4101639
15	010	Ox1342	C00005172	-	1	Oxford clinical	10.06.2008	ERS139412	ERP001417	1	1.0.18	73	17	6.2423	244	133978	404777	4201847	96	4159880
16	029	Ox858	C00004139	+	1	Oxford clinical	30.11.2007	ERS139409	ERP001417	1, 2	1.0.18	67	26	5.90039	516	30220	136522	4380405	269	4301740
17	018	Ox1192e	C00000143	+	1	Oxford clinical	14.04.2008	ERS139375	ERP001417	1, 2	1.0.09	39	20	7.89513	248	220349	469537	4202972	55	4178424
22	023	Ox561	C00001506	+	3	Oxford clinical	07.08.2007	ERS139393	ERP001417	1, 2	1.0.15	67	23	5.21975	684	13266	74649	4206846	479	4129078
23	138	Ox904	C00006282	-	4	Oxford clinical	18.12.2007	ERS139416	ERP001417	1	1.0.18	73	16	2.14033	594	16329	75423	4245406	423	4188422
25	023	Ox1232	C00002723	+	3	Oxford clinical	27.04.2007	ERS150073	ERP001520	1, 2	1.0.18	61	17	3.032	575	20949	63423	4193309	367	4132487
26	039	L039	C00005982	-	1	PCR-ribotype library isolate	07.06.2008 [a]	ERS216160	ERP002256	1	1.0.18	63	27	8.07465	310	83528	221376	4278832	145	4233443
27	067	L067	C00007149	-	1	PCR-ribotype library isolate	07.06.2008 [a]	ERS216161	ERP002256	1	1.0.18	65	30	5.1553	444	89385	339738	4333621	134	4240569
29	ND	OxB_KBP 102	C00005945	-	1	Oxford Infant	25.01.2009	ERS216162	ERP002256	1	1.0.18	65	27	8.07465	727	35307	97719	4195954	265	4046982
30	ND	OxB_HB21	C00006340	-	4	Oxford Infant	12.11.2007	ERS216163	ERP002256	1	1.0.18	69	27	2.2321	2232	3023	72412	4113689	1247	3593370
32	153	Leeds28/45	C00002431	+	2	Leeds Clinical	31.05.2007	ERS139397	ERP001417	1, 2	1.0.18	69	42	18.0105	443	30919	137071	4287342	260	4239349
35	284	Ox1121	C00000182	+	1	Oxford clinical	09.03.2008	ERS139379	ERP001417	1, 2	1.0.09	39	23	11.5216	574	143737	456120	4250324	100	4163160
36	011	Ox2553	C00004350	+	1	Oxford clinical	07.05.2010	ERS139410	ERP001417	1, 2	1.0.18	63	30	3.8179	297	51549	179752	4119690	150	4079219
37	017	Ox920	C00000089	A-B+	4	Oxford clinical	26.12.2007	ERS139370	ERP001417	1, 2, 4	1.0.09	39	22	0.374771	318	122984	371263	4149950	69	4112113
37	ND	Ox3196	C00011267	A-B+	4	Oxford Clinical	31.01.2012	ERS240775	ERP002256	7	1.0.18	65	27	2.976	276	66180	188236	4254184	143	4224526
38	060	L060	C00006345	-	4	PCR-ribotype library isolate	07.06.2008 [a]	ERS216164	ERP002256	1	1.0.18	69	23	2.92706	2542	2423	18806	3871587	1281	3213584
39	ND	OxI_WBC201I	C00007671	-	4	Oxford Infant	02.05.2011	ERS216165	ERP002256	1, 5	1.0.18	71	25	3.18145	241	102039	187092	4176780	100	4137941
40	035	L035	C00006347	-	1	PCR-ribotype library isolate	07.06.2008 [a]	ERS216166	ERP002256	1	1.0.18	69	28	3.08622	1933	3551	43966	3980283	1137	3554533
41	106	Ox1307	C00000224	+	2	Oxford clinical	30.05.2008	ERS139382	ERP001417	1, 2	1.0.09	33	29	3.19644	625	34350	95927	4215547	230	4154338
41	321	Ox1802b	C00002439	+	2	Oxford clinical	28.02.2009	ERS139398	ERP001417	1, 2	1.0.18	65	60	9.92057	748	14075	70476	4162764	474	4073436
42	106	Ox687	C00000175	+	1	Oxford clinical	19.09.2007	ERS139378	ERP001417	1, 2	1.0.09	37	17	1.04764	312	64295	164364	4113766	125	4086366
43	054	Ox1844	C00000516	+	1	Oxford clinical	28.03.2009	ERS139385	ERP001417	1, 2	1.0.13	79	32	10.1155	234	51647	129634	4199274	156	4175748
44	015	Ox990	C00000477	+	1	Oxford clinical	21.01.2008	ERS139383	ERP001417	1, 2, 4	1.0.13	83	23	7.90401	265	82625	319088	4488013	119	4447851
44	ND	Ox821a	C00000041	+	1	Oxford Clinical	15.11.2007	ERS149769	ERP001520	4	1.0.07	33	20	1.23252	722	24780	92076	4163830	253	4093622
45	454	Ox2294	C00005740	+	1	Oxford clinical	15.12.2009	ERS139413	ERP001417	1, 2	1.0.18	69	18	5.00457	537	25229	102094	4346005	320	4270258
47	375	Ox2621b	C00005984	+	2	Oxford clinical	17.06.2010	ERS139414	ERP001417	1, 2	1.0.18	69	25	4.98471	362	43015	121690	4254044	187	4207889
48	038	Ox2167	C00006353	-	1	Oxford clinical	12.10.2009	ERS139419	ERP001417	1, 5	1.0.18	65	39	5.88052	1942	3210	35750	3914337	1185	3493082
49	014	Ox593	C00006325	+	1	Oxford clinical	14.08.2007	ERS139417	ERP001417	1, 2	1.0.18	69	26	5.1841	316	80665	199005	4172148	125	4122912
54	012	Ox42	C00000483	+	1	Oxford clinical	04.10.2006	ERS216167	ERP002256	1, 2, 7	1.0.13	77	16	4.00779	220	72335	179277	4275661	113	4242270
54	012	CD630	NC009089 GenBank	+	1	Swiss clinical (Sebaihia et al. 2006)	1982	N/A	N/A	1, 2	N/A	N/A	N/A	N/A	N/A	N/A	N/A	N/A	N/A	N/A
58	056	Ox707	C00000509	+	1	Oxford clinical	26.09.2007	ERS139384	ERP001417	1, 2	1.0.13	81	24	4.12424	152	115094	275478	4117681	79	4097791
58	ND	Ox884	C00000541	+	1	Oxford Clinical	09.12.2007	ERS240776	ERP002256	4	1.0.13	85	36	7.17798	97	160366	321528	4073503	47	4060641
58	ND	Ox1072	C00000179	+	1	Oxford Clinical	22.02.2008	ERS240777	ERP002256	4	1.0.09	39	22	1.35577	388	75674	214245	4201790	115	4155881
59	316	Ox1893	C00001463	+	1	Oxford clinical	04.05.2009	ERS139392	ERP001417	1, 2	1.0.15	59	24	4.12424	648	18031	77433	4140892	395	4061643
60	336	Ox1924	C00006256	+	1	Oxford clinical	30.05.2009	ERS216168	ERP002256	1, 2	1.0.18	69	24	1.98409	206	115313	270395	4169615	86	4136327
62	036	8864	C00012856	+	2	Human clinical (Soehn et al. 1998)	1980s	ERS216169	ERP002256	1, 2	1.0.18	99	27	5.2752	156	97467	606050	4049593	61	4016835
63	053	Ox1918	C00002482	+	1	Oxford clinical	25.05.2009	ERS139404	ERP001417	1, 2	1.0.18	69	40	8.91696	492	20853	137719	3991972	329	3943053
66	022	Ox2124	C00002975	+	1	Oxford clinical	11.09.2009	ERS139408	ERP001417	1, 2	1.0.18	55	13	2.81339	863	13514	67380	4273006	468	4162674
67	019	Ox2163	C00002493	+	2	Oxford clinical	07.10.2009	ERS139406	ERP001417	1, 2	1.0.18	71	40	8.9171	566	17738	77038	4076240	385	4021507
77	011	Ox2017	C00000197	+	1	Oxford clinical	22.07.2009	ERS139381	ERP001417	1, 2	1.0.09	37	20	1.23252	472	61199	136554	4211919	154	4154486
95	075	L075	C00002460	+	2	PCR-ribotype library isolate	07.06.2008 [a]	ERS139401	ERP001417	1, 2	1.0.18	69	52	6.27866	485	31506	91263	4096809	262	4031502
96	058	L058	C00002452	+	3	PCR-ribotype library isolate	07.06.2008 [a]	ERS139400	ERP001417	1, 2	1.0.18	67	47	9.98289	605	22060	79852	4153286	359	4083220
103	ND	Ox3036	C00007799	+	1	Oxford clinical	09.07.2011	ERS216170	ERP002256	1, 2	1.0.18	71	48	10.1953	239	100248	250529	4121705	86	4078661
107	ND	OVG261A	C00011314	-	1	Oxford infant	06.09.2011	ERS216171	ERP002256	1	1.0.18	69	29	3.19644	270	70435	221581	4284334	128	4248906
109	ND	BF095I	C00011286	-	4	Oxford infant	23.12.2011	ERS216172	ERP002256	1, 4	1.0.18	73	26	0.273719	223	84691	248368	4183782	92	4153240
122	ND	OPT_2249	C00010940	+	1	Canadian clinical	16.04.2009	ERS216173	ERP002256	1, 2	1.0.18	65	34	5.84268	352	40972	187036	4088670	193	4046951
152	ND	L_L,12.7901566	C00011733	+	1	Leeds clinical	16.02.2012	ERS216174	ERP002256	1	1.0.18	69	30	10.8204	413	25942	101010	4132530	293	4097986
162	ND	Q24	C00006439	+	3	Australian clinical	03.12.2008	ERS216175	ERP002256	1	1.0.18	69	31	7.03532	328	41189	128711	4133297	179	4090409
164	ND	HCD52	C00006462	-	5	Australian clinical	1980s	ERS216176	ERP002256	1	1.0.18	71	27	12.8898	217	53497	169815	3951172	137	3930094
167	ND	Q6	C00006451	-	5	Australian clinical	03.05.2007	ERS216177	ERP002256	1, 5	1.0.18	73	25	10.2938	229	51043	128526	4091234	159	4074308
168	239	WA12	C00006522	-	5	Australian clinical (Elliott et al. 2009)	11.12.2005	ERS216178	ERP002256	1, 5	1.0.18	65	34	10.1681	238	45811	214945	4033763	149	4008355
170	ND	ES248	C00006473	A-B+	4	Australian clinical	2010	ERS216179	ERP002256	1, 2	1.0.18	71	27	8.07465	232	55312	147406	4080689	157	4064913
177	ND	C. grifficile H5078	C00007672	-	C-I	Oxford clinical	18.01.2011	ERS216180	ERP002256	1, 5	1.0.18	75	21	1.87278	177	160679	324322	4226625	63	4196662
178	125	RPH118	C00006475	-	C-I	Australian clinical	11.04.2007	ERS216181	ERP002256	1	1.0.18	67	30	8.14544	193	66220	190081	4042569	105	4018013
179	289	RPH97	C00006510	-	C-I	Australian clinical	05.01.2007	ERS216182	ERP002256	1	1.0.18	71	19	3.26486	334	48317	132602	4412022	180	4374457
180	290	RPH128	C00006499	-	C-I	Australian clinical	10.07.2007	ERS216183	ERP002256	1	1.0.18	67	27	5.2752	420	56924	168630	4254274	162	4180725
181	127	RPH39	C00009015	-	C-I	Australian clinical	11.10.2006	ERS216184	ERP002256	1	1.0.18	57	29	6.4649	160	142609	244980	4056398	65	4036610
	ND Not done						[a] Date received in Leeds
