# Supplementary material for: Evolutionary History of the Clostridium difficile Pathogenicity Locus
Source: Genome Biol Evol. 2013 Dec 11;6(1):36–52. doi: 10.1093/gbe/evt204 (PMC3914685; doi:10.1093/gbe/evt204)
Supplement: Supplementary Data [file supp_evt204_GBE_TABLE_S2.xls]

## Sheet: Sheet1
Figure	Putative gene/ORF/fragment	BLASTP Hits	Species of closest hit	Coverage (%)	E value	Max Identity (%)	Accession number
Clade 3 PaLoc insertion (ST5, 023)
6, 7A, 7B,S3 clade 3 PaLoc insertion	Endolysin fragment (yellow)	N-acetylmuramoyl-L-alanine amidase or hypothetical	Clostridium difficile	79	2e-27	92	ZP_06891230.1
6, 7A, 7B, S3 clade 3 PaLoc insertion	Endolysin fragment (pink)	N-acetylmuramoyl-L-alanine amidase	Clostridium difficile	100	1e-29	75	ZP_05352351.1
6, 7A, 7B, S3 clade 3 PaLoc insertion	Palindrome	N/A
6, 7A, 7B, S3 clade 3 PaLoc insertion	Integrase (int)	Tn1545-related conjugative transposon integrase, phage-like site-specific recombinase	Clostridium sp HGF2	100	0	91	ZP_07832360.1
		Specific hit: cd01199, Tn1545-related conjugative transposon integrases, site-specific recombinases, DNA breaking-rejoining enzymes, C-terminal catalytic domain. This CD includes bacterial (gram positive) and phage integrases, including those similar to Tn1545, Tn5252, and Tn5276 conjugative transposon integrases and Lactobacillus phage phi adh integrase.			7.92e-55
		Non-specific hit:cd01189, phiLC3 phage and phage-related integrases, site-specific recombinases, DNA breaking-rejoining enzymes, C-terminal catalytic domain. This CD includes various bacterial (mainly gram positive) and phage integrases			1.61e-38
		Non-specific hit: pfam00589, Phage integrase family ;Members of this family cleave DNA substrates by a series of staggered cuts, during which the protein becomes covalently linked to the DNA through a catalytic tyrosine residue at the carboxy end of the alignment.
6, 7A, 7B, S3 clade 3 PaLoc insertion	Excisionase (xis)	Excisionase family DNA binding domain-containing protein	Coprobacillus sp.	87	1e-28	84	ZP_09697525.2
		Non-specific hit: pfam09035, Excisionase from transposon Tn916			1.58e-21
6, 7A, 7B, S3 clade 3 PaLoc insertion	Topoisomerase (rep)	Hypothetical protein (Rep trans superfamily pfam02486)	Enterococcus faecium	100	5e-117	86	ZP_19523043.1
		Specific hit: pfam02486, Replication initiation factor; Plasmid replication is initiated by the replication initiation factor (REP). This family represents a probable topoisomerase that makes a sequence-specific single-stranded nick in the plasmid DNA at the origin of replication.			1.52e-29
		COG2946: Putative phage replication protein RstA [DNA replication, recombination, and repair			1.45e-08
6, 7A, 7B, S3 clade 3 PaLoc insertion	Transcription regulator (HTH xre)	Conserved hypothetical protein.	Mollicutes bacterium	72	1e-110	89	ZP_04564003.1
		Specific hit: HTH Xre superfamily: cd00093, Helix-turn-helix XRE-family like proteins. Prokaryotic DNA binding proteins belonging to the xenobiotic response element family of transcriptional regulators.			3.32e-09
6, 7A, 7B, S3 clade 3 PaLoc insertion	Oxidative stress (Transcription regulator, MerR)	Hypothetical protein.	Lachnospiraceae bacterium	98	3e-73	83	ZP_08615989.1
		Specific hit: cd01109, Helix-Turn-Helix DNA binding domain of the MerR-like transcription regulators YyaN and YraB ;Putative helix-turn-helix (HTH) MerR-like transcription regulators of Bacillus subtilis, YyaN and YraB, and related proteins; N-terminal domain. Based on sequence similarity, these proteins are predicted to function as transcription regulators that mediate responses to stress in eub…			1.54e-38
6, 7A, 7B, S3 clade 3 PaLoc insertion	Oxidative stress (Oxidoreductase)	Hypothetical protein.	Lachnospiraceae bacterium	98	5e-179	84	ZP_08615988.1
		Specific hit: cd06660, Aldo-keto reductases (AKRs) are a superfamily of soluble NAD(P)(H) oxidoreductases whose chief purpose is to reduce aldehydes and ketones to primary and secondary alcohols.			1.67e-89
6, 7A, 7B, S3 clade 3 PaLoc insertion	Oxidative stress (Flaxodoxin_2)	Hypothetical protein.	Clostridium sp.	95	1e-86	55	ZP_09203033.1
		Superfamily: cl00438, Flavodoxin-like fold ;This family consists of a domain with a flavodoxin-like fold. The family includes bacterial and eukaryotic NAD(P)H dehydrogenase (quinone) EC:1.6.99.2. These enzymes catalyze the NAD(P)H-dependent two-electron reductions of quinones and protect cells against damage by free radicals and reactive oxygen species. This enzyme uses a FAD co-factor. The equat…			1.58e-64
6, 7A, 7B, S3 clade 3 PaLoc insertion	Oxidative stress (WrbA flaxodoxin_2)	NADPH-dependent FMN reductase	Clostridium arbusti	94	3e-27	58	ZP_10773761.1
		Specific hit: COG0655, Multimeric flavodoxin WrbA.			1.35e-22
6, 7A, 7B, S3 clade 3 PaLoc insertion	Oxidative stress (cupin_2)	Cupin_2 conserved barrel domain protein.	Clostridium sp.	98	4e-55	62	ZP_09203066.1
		Specific hit: COG1917 Uncharacterized conserved protein, contains double-stranded beta-helix domain.			9.28e-19
		Superfamily: Cupin_2[pfam07883], Cupin domain.			0.00837
6, 7A, 7B, S3 clade 3 PaLoc insertion	Sigma 70 region 4	Hypothetical protein.	Clostridium scindens	100	4e-83	89	ZP_02431664.1
		Specific hit: cd06171, Sigma70, region (SR) 4 refers to the most C-terminal of four conserved domains found in Escherichia coli (Ec) sigma70, the main housekeeping sigma, and related sigma-factors (SFs). A SF is a dissociable subunit of RNA polymerase, it directs bacterial or plastid core RNA polymerase to specific promoter elements located upstream of transcription initiation points.			8.38e-11
6, 7A, 7B, S3 clade 3 PaLoc insertion	Hypothetical/conjugative transposon protein	Conserved hypothetical protein.	Enterococcus faecalis	92	1e-43	92	ZP_07762594.1
		Specific hit: HTH 16 superfamily. Helix-turn-helix domain; This domain appears to be a helix-turn-helix domain suggesting that this might be a transcriptional regulatory protein. Some members of this family are annotated as conjugative transposon domains.			2.63e-20
7A: Clade 3 ST5(023) element
7A, Accessory gene	Hypothetical protein.	Hypothetical protein.	Sebaldella termiditis	95	1e-19	36	YP_003307581.1
		Superfamily: cl14643 SRPBCC superfamily, START/RHO_alpha_C/PITP/Bet_v1/CoxG/CalC (SRPBCC) ligand-binding domain superfamily; SRPBCC domains have a deep hydrophobic ligand-binding pocket; they bind diverse ligands.			4.41e-15
		Non-specific hit: pfam10604, Polyketide cyclase / dehydrase and lipid transport. This family contains polyketide cylcases/dehydrases which are enzymes involved in polyketide synthesis. It also includes other proteins of the START superfamily.			0.00867
7A, Accessory gene	MarR	MarR (multiple antibiotic resistance repressor) family transcription regulator.	Sebaldella termiditis	99	9e-45	52	YP_003307580.1
		Specific hit pfam01047, MarR family ;The Mar proteins are involved in the multiple antibiotic resistance, a non-specific resistance system. The expression of the mar operon is controlled by a repressor, MarR. A large number of compounds induce transcription of the mar operon. This is thought to be due to the compound binding to MarR, and the resulting complex stops MarR binding to the DNA. With t…			1.34e-08
7A, Accessory gene	Transcription regulator	Putative transcription regulator.	Clostridium difficile	100	1e-61	68	ZP_05329949.1
		Specific hit: trans_reg_C. Effector domain of response regulator.			7.71e-36
7A, Accessory gene	Regulatory protein, xenobiotic response (HTH xre)	Putative regulatory protein.	Clostridium difficile	100	6e-51	78	ZP_05329950.1
		Specific hit: HTH Xre superfamily: cd00093, Helix-turn-helix XRE-family like proteins. Prokaryotic DNA binding proteins belonging to the xenobiotic response element family of transcriptional regulators.
7A, Accessory gene	Hypothetical protein.	No putative conserved domains detected.	Coprobacillus sp.	89	2e-67	98	ZP_09696952.1
7A: Clade 1 ST48(038) element
7A, Accessory gene	Regulatory protein, xenobiotic response (HTH xre)	DNA-binding helix-turn-helix protein	Clostridium sp. HGF2	100	3e-29	100	ZP_07832355.1
		Specific hit: HTH Xre superfamily: cd00093, Helix-turn-helix XRE-family like proteins. Prokaryotic DNA binding proteins belonging to the xenobiotic response element family of transcriptional regulators.
7A, Accessory gene	Hypothetical protein.	No putative conserved domains detected.	Enterococcus faecium	98	1e-71	98	ZP_18290479.1
7A, Accessory gene	Chloramphenicol/fluorfenicol resistance protein (cfr)	radical SAM enzyme, cfr family.	Enterococcus faecalis	100	0	100	ZP_07762599.1
		Specific hit: cd01335, Radical SAM superfamily. Enzymes of this family generate radicals by combining a 4Fe-4S cluster and S-adenosylmethionine (SAM) in close proximity. 23s rRNA methyltransferase.
7A, Accessory gene	Hypothetical protein.	No putative conserved domains detected.	Enterococcus faecalis	100	1e-59	100	ZP_07762598.1
7A, Accessory gene	Hypothetical protein.	No putative conserved domains detected.	Erysipelotrichaceae bacterium	100	5e-106	100	ZP_09536397.1
7A: Clade 1 ST54(012) element
7A, Accessory gene	Hypothetical protein.	No putative conserved domains detected.	Clostridium nexile	96	7e-30	90	ZP_03287824.1
7A, Accessory gene	Hypothetical protein. Putative cell surface protein.	Conserved domains detected.	Clostridium nexile	95	0	99	ZP_03287823.1
		Specific hit: pfam07523, Bacterial Ig-like domain (group 3) ;This family consists of bacterial domains with an Ig-like fold. Members of this family are found in a variety of bacterial surface proteins.			6.06e-08
		Non-specific hit: cd00116, Leucine-rich repeats (LRRs), ribonuclease inhibitor (RI)-like subfamily. LRRs are 20-29 residue sequence motifs present in many proteins that participate in protein-protein interactions and have different functions and cellular locations. LRRs correspond to structural units consisting of a beta strand (LxxLxLxxN/CxL conserved pattern) and an alpha helix.			0.00302
7A, Accessory gene	Transposase	IS256 transposase	E. faecalis, S. aureus	100	0	100	NP_813928.1 ENK10356.1
		Specific hit: MULE superfamily, pfam10551, MULE transposase domain.			2.63e-22
7A, Accessory gene	AAC/APH Aminoglycoside resistance	bifunctional AAC/APH (AAC(6'): 6'-aminoglycoside N-acetyltransferase and APH(2'): 2''-aminoglycoside phosphotransferase	Mycoplasma genitalium, S. aureus	100	0	100	ABY79711.1 NP_115315.1
		Specific hit: Aminoglycoside 3'-phosphotransferase (APH) and Choline Kinase (ChoK) family			1.1e-10
		Specific hit: Acetyltransferase (GNAT) family ;This family contains proteins with N-acetyltransferase functions such as Elp3-related proteins			3.89e-10
7A, Accessory gene	GNAT acetyltransferase	acetyltransferase GNAT family protein	E. faecalis, S. aureus	100	2E-82 3E-82	100	ZP_05581299.1 NP_878007.1
		Specific hit: N-Acyltransferase superfamily: Various enzymes that characteristically catalyze the transfer of an acyl group to a substrate; NAT (N-Acyltransferase) is a large superfamily of enzymes that mostly catalyze the transfer of an acyl group to a substrate and are implicated in a variety of functions, including bacterial antibiotic resistance.			3.11e-13
7A, Accessory gene	repE/primase	repE protein	E. faecalis	100	0	100	NP_816981.1
		Specific hit: Primase C terminal 1 (PriCT-1 superfamily); This alpha helical domain is found at the C terminal of primases.			2.17e-10
		Specific hit: Rrf2 superfamily. pfam02082, Transcriptional regulator			0.00138
7A, Accessory gene	Plasmid copy number control (copS)	Copy number control protein copS	E. faecalis	100	7e-39	100	ZP_05585322.1
		Specific hit: HTH Xre superfamily: cd00093, Helix-turn-helix XRE-family like proteins. Prokaryotic DNA binding proteins belonging to the xenobiotic response element family of transcriptional regulators.			2.42e-05
7A, Accessory gene	Conserved hypothetical protein (ermAM-like)	Conserved hypothetical protein.	E. faecalis	100	1e-29	100	ZP_05426891.1
		No putative conserved domains detected.
7A, Accessory gene	Ribosomal RNA adenine RNA adenine dimethylase (ermB)	Ribosomal RNA adenine RNA adenine dimethylase family protein.	E. faecium	100	5e-177	100	ZP_07858648.1
		Specific hit: AdoMet_Mtase cd02440, S-adenosylmethionine-dependent methyltransferases (SAM or AdoMet-MTase), class I; AdoMet-MTases are enzymes that use S-adenosyl-L-methionine (SAM or AdoMet) as a substrate for methyltransfer, creating the product S-adenosyl-L-homocysteine (AdoHcy). .			6.13e-10
7A, Accessory gene	Integrase (int)	Hypothetical protein.	Lachnospiraceae bacterium	100	0	99	ZP_08614403.1
		Specific hit: HTH_21, pfam13276, HTH-like domain ;This domain contains a predicted helix-turn-helix suggesting a DNA-binding function.			5.72e-06
		Specific hit: rve, pfam00665, Integrase core domain			5.84e-23
		Specific hit: rve_3, pfam13683, Integrase core domain			1.5e-14
7A, Accessory gene	Transposase	Hypothetical protein	Ruminococcus gnavus	100	1e-75	100	ZP_02040370.1
		Superfamily: pfam01527, Transposase ;Transposase proteins are necessary for efficient DNA transposition. This family consists of various E. coli insertion elements and other bacterial transposases some of which are members of the IS3 family.			1.86e-05
7B: Clade 1 ST3(001) element
7B, Accessory gene	Methyl transferase.	Hypothetical protein.	Lachnospiraceae bacterium	89	6e-148	100	ZP_07958357.1
		Specific hit: AdoMet_Mtase cd02440, S-adenosylmethionine-dependent methyltransferases (SAM or AdoMet-MTase), class I; AdoMet-MTases are enzymes that use S-adenosyl-L-methionine (SAM or AdoMet) as a substrate for methyltransfer, creating the product S-adenosyl-L-homocysteine (AdoHcy).			2.18e-19
7B, Accessory gene	Transcription regulator, tetR/acrR	Hypothetical protein.	Lachnospiraceae bacterium	100	1e-131	100	ZP_07958356.1
		Specific hit: TetR_N pfam00440, Bacterial regulatory proteins, tetR family.			2.72e-14
7B, Accessory gene	Multi-antimicrobial and toxic compound extrusion protein (matE).	Hypothetical protein.	Lachnospiraceae bacterium	97	0	99	ZP_07958355.1
		Specific hit: cd13138, Subfamily of the multidrug and toxic compound extrusion (MATE)-like proteins.			4.33e-106
7B: Clade 4 ST37(017) element
7B, Accessory gene	Methyl transferase.	Hypothetical protein.	Lachnospiraceae bacterium	89	6e-148	100	ZP_07958357.1
		Specific hit: AdoMet_Mtase cd02440, S-adenosylmethionine-dependent methyltransferases (SAM or AdoMet-MTase), class I; AdoMet-MTases are enzymes that use S-adenosyl-L-methionine (SAM or AdoMet) as a substrate for methyltransfer, creating the product S-adenosyl-L-homocysteine (AdoHcy).			2e-19
7B, Accessory gene	Transcription regulator, tetR/acrR	Hypothetical protein.	Lachnospiraceae bacterium	100	1e-131	100	ZP_07958356.1
		Specific hit: TetR_N pfam00440, Bacterial regulatory proteins, tetR family.			2.72e-14
7B, Accessory gene	Integrase core domain protein (fragment)	Integrase core domain protein.	E. faecalis	41	3e-06	100	ZP_07762600.1
7B, Accessory gene	Chloramphenicol/fluorfenicol resistance protein (cfr)	radical SAM enzyme, cfr family.	E. faecalis	100	0	99	ZP_07762599.1
		Specific hit: cd01335, Radical SAM superfamily. Enzymes of this family generate radicals by combining a 4Fe-4S cluster and S-adenosylmethionine (SAM) in close proximity. 23s rRNA methyltransferase.			0
7B, Accessory gene	Hypothetical protein	Hypothetical protein. No putative conserved domains detected.	E. faecalis	100	1e-59	100	ZP_07762598.1
7B, Accessory gene	Multi-antimicrobial and toxic compound extrusion protein (matE).	Hypothetical protein.	Lachnospiraceae bacterium	100	0	100	ZP_07958355.1
		Specific hit: cd13138, Subfamily of the multidrug and toxic compound extrusion (MATE)-like proteins .
7B: Clade 1 ST6(005) element
7B, Accessory gene	Transcription regulator, tetR/acrR	Hypothetical protein.	Blautia hydrogenotrophica	97	8e-132	100	ZP_03781633.1
		Specific hit: TetR_N pfam00440, Bacterial regulatory proteins, tetR family.			0.000155
7B, Accessory gene	Ntn Hydrolase, possible penicillin acylase.	Hypothetical protein.	Blautia hydrogenotrophica	100	3e-168	100	ZP_03781632.1
		Superfamily: Ntn Hydrolase. Choloylglycine hydrolase (CGH)_like. This family of choloylglycine hydrolase-like proteins includes conjugated bile acid hydrolase (CBAH), penicillin V acylase (PVA), acid ceramidase (AC), and N-acylethanolamine-hydrolyzing acid amidase (NAAA) which cleave non-peptide carbon-nitrogen bonds in bile salt constituents. These enzymes have an N-terminal nucleophilic cystein…			0.000825
