# Supplementary material for: Evolutionary History of the Clostridium difficile Pathogenicity Locus
Source: Genome Biol Evol. 2013 Dec 11;6(1):36–52. doi: 10.1093/gbe/evt204 (PMC3914685; doi:10.1093/gbe/evt204)
Supplement: Supplementary Data [file supp_evt204_GBE_TABLE_S3.xlsx]

## Sheet: Sheet1
tblastn results for clade 3 PaLoc insertion, Tn6218 ST5(023) and Tn6218 ST6(005) versus conjugative Enterococcus faecalis Tn916 (Accession U09422)
Figure	Putative gene/ORF/fragment (tBLASTn)	Coverage (%)	E value	Max Identity (%)	NCBI BLAST parameters
Clade 3 PaLoc insertion (ST5, 023)
Figure S3	Integrase (int)	99	2e-138	65	Default
Figure S3	Excisionase (xis)	78	1e-29	84	Default
Figure S3	Topoisomerase (rep)	76	9e-26	54	Default, word size 2
Figure S3	Sigma 70 region 4	98	3e-20	50	Default, word size 2
Figure S3	Hypothetical/conjugative transposon protein	97	6e-12	71	Default, word size 2
Tn6218 ST5(023)
Figure 7A	Integrase (int)	99	7e-198	75	Default
Figure 7A	Excisionase (xis)	93	4e-35	82	Default
Figure 7A	Topoisomerase (rep)	92	1e-61	50	Default, word size 2
Figure 7A	Sigma 70 region 4	93	2e-23	50	Default, word size 2
Figure 7A	Hypothetical/conjugative transposon protein	100	3e-12	71	Default, word size 2
Tn6218 ST6(005)
Figure 7B, 8A	Integrase (int)	99	2e+171	63	Default
Figure 7B, 8A	Excisionase (xis)	100	9e-35	82	Default
Figure 7B, 8A	Topoisomerase (rep) second variant	84	4e-08	27	Default, word size 2
Figure 7B, 8A	Sigma 70 region 4	94	7e-26	37	Default, word size 2
Figure 7B, 8A	Hypothetical/conjugative transposon protein	100	4000000000000	60	Default, word size 2
