# Supplementary material for: Evolutionary History of the Clostridium difficile Pathogenicity Locus
Source: Genome Biol Evol. 2013 Dec 11;6(1):36–52. doi: 10.1093/gbe/evt204 (PMC3914685; doi:10.1093/gbe/evt204)
Supplement: Supplementary Data [file supp_evt204_GBE_TABLE_S4.xlsx]

## Sheet: Sheet1
ST	Isolate ID	Genome ID	Isolation Source	Isolation Date	SRA accession number	SRA Project	Figure	velvet version	kmer	expected covg	covg cutoff	contigs	n50	longest contig	bases in contigs	contigs>1kb	bases in contigs>1kb
37	Ox920	C00000089	Oxford Clinical	26.12.2007	ERS139370	ERP001417	3A	1.0.09	39	22	0.374771	318	122984	371263	4149950	69	4112113
37	Ox2148	C00005732	Oxford Clinical	23.09.2009	ERS243550	ERP002256	3A	1.0.18	71	17	4.25828	449	22343	141780	4134638	295	4090054
23	Ox904	C00006282	Oxford Clinical	18.12.2007	ERS139416	ERP001417	3A	1.0.18	73	16	2.14033	594	16329	75423	4245406	423	4188422
30	OxB_HB21	C00006340	Oxford Infant	12.11.2007	ERS216163	ERP002256	3A	1.0.18	69	27	2.2321	2232	3023	72412	4113689	1247	3593370
30	OxB_HBP8a	C00006341	Oxford Infant	30.10.2008	ERS243548	ERP002256	3A	1.0.18	69	32	4.95398	1790	3780	74345	4166472	1167	3822684
38	Leeds060	C00006345	Leeds reference	07.06.2008 (date received in Leeds)	ERS216164	ERP002256	3A	1.0.18	69	23	2.92706	2542	2423	18806	3871587	1281	3213584
39	Leeds 085	C00006346	Leeds reference	07.06.2008 (date received in Leeds)	ERS139418	ERP001417	3A	1.0.18	67	33	4.19951	1859	3406	29416	4007950	1213	3639721
170	ES248	C00006473	Australian clinical	2010	ERS216179	ERP002256	3A	1.0.18	71	27	8.07465	232	55312	147406	4080689	157	4064913
39	OxI_WBC201I	C00007671	Oxford Infant	02.05.2011	ERS216165	ERP002256	3A	1.0.18	71	25	3.18145	241	102039	187092	4176780	100	4137941
37	Ox2878	C00008108	Oxford Clinical	11.02.2011	ERS243549	ERP002256	3A	1.0.18	65	25	7.37672	291	59136	188174	4276912	144	4238260
39	TN81	C00009725	Oxford Clinical	09.03.2011	ERS243554	ERP002256	3A	1.0.18	71	30	5.98165	177	98269	233806	4068292	79	4047025
39	TN66	C00009735	Oxford Clinical	21.02.2011	ERS243555	ERP002256	3A	1.0.18	69	27	11.2262	198	86672	300522	4188814	99	4167883
37	M68	C00010875	Irish Clinical	2006	FN668375 (He et al. 2010)		3A
37	Ox3206	C00011197	Oxford Clinical	13.2.2012	ERS243551	ERP002256	3A	1.0.18	57	38	10.165	256	54407	163289	4218153	130	4192847
109	BF095I	C00011286	Oxford Infant	23.12.2011	ERS216172	ERP002256	3A	1.0.18	73	26	0.273719	223	84691	248368	4183782	92	4153240
39	OVG010H	C00011301	Oxford Infant	13.10.2011	ERS243552	ERP002256	3A	1.0.18	71	24	5.35026	216	87580	197250	4217084	103	4191349
39	WBC793	C00011348	Oxford Infant	24.11.2011	ERS243553	ERP002256	3A	1.0.18	67	29	7.07524	204	91339	245078	4120943	100	4097746
86	CF5	C00013999	Belgium Clinical	1995	FN665652 (He et al. 2010)		3A
7	Ox1437a	C00000561	Oxford Clinical	2008.08.14	ERS139389	ERP001417	3B	1.0.13	77	26	8.21923	343	37297	132706	4116035	209	4075654
7	Ox699	C00004132	Oxford Clinical	2007.09.21	ERS243684	ERP002256	3B	1.0.18	65	23	11.5216	413	34737	124046	4098300	234	4046183
7	Ox899	C00004142	Oxford Clinical	2007.12.16	ERS243685	ERP002256	3B	1.0.18	67	25	3.8703	526	22076	98900	4216527	354	4164570
7	Ox1153	C00004150	Oxford Clinical	2008.03.25	ERS243686	ERP002256	3B	1.0.18	67	24	5.85538	501	31310	101984	4245611	267	4176895
7	Ox1268	C00004154	Oxford Clinical	2008.05.06	ERS243687	ERP002256	3B	1.0.18	61	22	8.07827	373	34943	116515	4103041	222	4068538
7	Ox1380	C00004164	Oxford Clinical	2008.07.08	ERS216159	ERP002256	3B	1.0.18	65	24	7.17746	425	34897	107170	4061507	236	4009612
7	Ox1427	C00004169	Oxford Clinical	2008.08.06	ERS243688	ERP002256	3B	1.0.18	67	18	7.9082	583	30360	94647	4573827	318	4491556
7	Ox1473	C00004174	Oxford Clinical	2008.09.04	ERS243689	ERP002256	3B	1.0.18	65	24	9.97827	469	32413	110305	4161081	279	4105627
7	Ox1508	C00004175	Oxford Clinical	2008.09.21	ERS243690	ERP002256	3B	1.0.18	63	22	2.94296	371	44558	126005	4288472	200	4241549
7	Ox1549	C00004176	Oxford Clinical	2008.10.11	ERS243691	ERP002256	3B	1.0.18	65	19	1.17089	651	23063	104588	4248390	358	4149380
7	Ox1602	C00004179	Oxford Clinical	2008.11.14	ERS227420	ERP002428	3B	1.0.18	65	28	8.26193	496	22242	137732	4098356	320	4042913
7	Ox2156	C00004216	Oxford Clinical	2009.09.30	ERS243692	ERP002256	3B	1.0.18	65	23	7.90401	571	31263	109542	4378931	284	4293278
7	Ox2162	C00004218	Oxford Clinical	2009.10.07	ERS243693	ERP002256	3B	1.0.18	65	27	6.12753	467	35285	152616	4240689	256	4176012
7	Ox2237	C00004319	Oxford Clinical	2009.11.10	ERS243694	ERP002256	3B	1.0.18	71	22	3.92377	555	21676	75827	4160461	359	4096938
7	Ox2290	C00004322	Oxford Clinical	2009.12.11	ERS243695	ERP002256	3B	1.0.18	71	25	4.98471	443	28904	86696	4064569	273	4017123
7	Ox2397	C00004332	Oxford Clinical	2010.02.11	ERS243696	ERP002256	3B	1.0.18	67	22	5.36719	571	27178	101962	4397399	315	4320651
7	Ox2502	C00004346	Oxford Clinical	2010.04.10	ERS243697	ERP002256	3B	1.0.18	69	19	6.1299	514	24385	98874	4184371	327	4126033
7	OxB_IBP30	C00004601	Oxford Infant	2008.12.16	ERS243708	ERP002256	3B	1.0.18	85	10	2.8854	2476	3614	26598	4410349	1193	3871628
7	Ox245	C00005170	Oxford Clinical	2007.03.12	ERS243683	ERP002256	3B	1.0.18	73	15	5.41043	355	55489	281157	4369480	158	4310903
7	Ox464a	C00005171	Oxford Clinical	2007.07.05	ERS216158	ERP002256	3B	1.0.18	73	16	7.02951	344	64686	214925	4461299	156	4407316
7	Ox2937	C00008087	Oxford Clinical	2011.04.28	ERS243698	ERP002256	3B	1.0.18	67	24	8.24767	444	35316	105364	4237183	239	4176240
7	TN79	C00009701	Oxford Clinical	2011.03.03	ERS243727	ERP002256	3B	1.0.18	71	24	13.1884	247	80674	474517	4211244	106	4171469
7	TN164	C00009705	Oxford Clinical	2011.06.28	ERS243713	ERP002256	3B	1.0.18	69	28	10.0997	366	64618	239810	4416631	165	4359099
7	TN88	C00009714	Oxford Clinical	2011.03.14	ERS243728	ERP002256	3B	1.0.18	67	32	6.25209	237	107864	261324	4175173	96	4138800
7	TN158	C00009716	Oxford Clinical	2011.06.26	ERS243712	ERP002256	3B	1.0.18	69	32	2.51694	256	84005	250254	4185945	122	4150256
7	TN174	C00009730	Oxford Clinical	2011.07.05	ERS243714	ERP002256	3B	1.0.18	65	34	17.1677	238	102847	258149	4202816	103	4169074
7	TN176	C00009754	Oxford Clinical	2011.07.10	ERS243715	ERP002256	3B	1.0.18	65	34	4.32696	314	92611	250246	4237286	116	4177400
7	TN184	C00009755	Oxford Clinical	2011.07.19	ERS243717	ERP002256	3B	1.0.18	69	25	3.8703	438	68731	279380	4377146	158	4285923
7	TN77	C00009772	Oxford Clinical	2011.03.03	ERS243726	ERP002256	3B	1.0.18	71	21	5.83867	342	62341	446476	4631689	160	4577450
7	TN179	C00009790	Oxford Clinical	2011.07.13	ERS243716	ERP002256	3B	1.0.18	65	28	6.24197	265	85634	270218	4204682	115	4170100
7	TN213	C00009854	Oxford Clinical	2011.08.24	ERS243720	ERP002256	3B	1.0.18	81	14	0.862765	786	20615	66433	4192811	379	4076720
7	TN202	C00009877	Oxford Clinical	2011.08.15	ERS243718	ERP002256	3B	1.0.18	67	21	1.87278	375	57180	143027	4474705	165	4417847
7	TN238	C00009879	Oxford Clinical	2011.09.19	ERS243722	ERP002256	3B	1.0.18	69	25	3.18159	286	80385	313353	4257527	128	4213992
7	Ox3164	C00009882	Oxford Clinical	2011.12.10	ERS243699	ERP002256	3B	1.0.18	71	30	12.3536	281	68735	186202	4121882	133	4082279
7	TN36	C00009900	Oxford Clinical	2011.01.26	ERS243725	ERP002256	3B	1.0.18	65	28	4.22238	360	61285	203972	4331629	161	4273567
7	TN31	C00009935	Oxford Clinical	2011.01.24	ERS243724	ERP002256	3B	1.0.18	69	25	3.8703	326	60652	158376	4347368	151	4300008
7	TN27	C00009982	Oxford Clinical	2011.01.19	ERS243723	ERP002256	3B	1.0.18	69	21	7.5746	279	57179	202561	4196292	141	4159657
7	L_110/19	C00010660	Leeds Clinical	2010.08.18	ERS243701	ERP002256	3B	1.0.18	63	19	3.91202	292	70453	175158	4099779	127	4055330
7	L_113/20	C00010678	Leeds Clinical	2010.10.06	ERS243702	ERP002256	3B	1.0.18	65	20	7.89513	401	50343	215140	4111627	152	4036682
7	L_116/81	C00010711	Leeds Clinical	2010.12.02	ERS243703	ERP002256	3B	1.0.18	59	25	3.18159	339	67753	201843	4060529	122	4003352
7	TN133	C00011201	Oxford Clinical	2011.06.06	ERS243710	ERP002256	3B	1.0.18	67	23	6.8784	291	54950	201581	4211234	149	4173027
7	TN143	C00011226	Oxford Clinical	2011.06.15	ERS243711	ERP002256	3B	1.0.18	67	34	1.87403	433	46322	126702	4340974	215	4280770
7	TN212	C00011240	Oxford Clinical	2011.08.23	ERS243719	ERP002256	3B	1.0.18	69	33	4.19969	365	47492	121970	4211914	200	4166776
7	TN225	C00011252	Oxford Clinical	2011.09.07	ERS243721	ERP002256	3B	1.0.18	67	38	7.02455	268	68727	238969	4173144	127	4138720
7	OxI_WBC271B	C00011320	Oxford Infant	2011.11.11	ERS243709	ERP002256	3B	1.0.18	65	31	4.79917	329	92932	238089	4286838	134	4232904
7	L_L,12.7901322	C00011479	Leeds Clinical	2010.10.28	ERS243706	ERP002256	3B	1.0.18	67	23	2.92706	334	66989	164672	4098896	134	4041473
7	L_L,12.7901387	C00011507	Leeds Clinical	2011.04.05	ERS243707	ERP002256	3B	1.0.18	69	22	9.52173	371	46530	126096	4285602	201	4238572
7	Ox3223	C00011786	Oxford Clinical	2012.03.03	ERS243700	ERP002256	3B	1.0.18	67	34	6.77921	258	80483	317316	4153627	122	4116315
7	L_140/65	C00011939	Leeds Clinical	2011.11.20	ERS243704	ERP002256	3B	1.0.18	71	24	1.98409	467	52015	158431	4308481	199	4223930
7	L_142/21	C00011951	Leeds Clinical	2011.11.21	ERS243705	ERP002256	3B	1.0.18	67	29	4.37317	314	77281	270091	4230332	148	4182273
58	Ox1182a	C00000053	Oxford Clinical	2008.04.10	ERS149781	ERP001520	3C	1.0.07	33	17	1.04764	527	99553	218759	4193183	108	4131020
58	Ox1072	C00000179	Oxford Clinical	2008.02.22	ERS240777	ERP002256	3C	1.0.09	39	22	1.35577	388	75674	214245	4201790	115	4155881
58	Ox707	C00000509	Oxford Clinical	2007.09.26	ERS139384	ERP001417	3C	1.0.13	81	24	4.12424	152	115094	275478	4117681	79	4097791
58	Ox701	C00000533	Oxford Clinical	2007.09.21	ERS149899	ERP001520	3C	1.0.13	75	34	10.1681	227	56689	155629	4117148	134	4092448
58	Ox1730	C00000534	Oxford Clinical	2009.01.22	ERS227383	ERP002428	3C	1.0.13	77	29	12.0571	415	37573	123932	4254106	217	4189618
58	Ox1058	C00000538	Oxford Clinical	2008.02.12	ERS243558	ERP002256	3C	1.0.13	81	43	14.152	331	46547	135401	4353115	186	4310262
58	Ox1064	C00000540	Oxford Clinical	2008.02.18	ERS243559	ERP002256	3C	1.0.13	83	30	10.3096	239	71892	209443	4349687	128	4314605
58	Ox884	C00000541	Oxford Clinical	2007.12.09	ERS240776	ERP002256	3C	1.0.13	85	36	7.17798	97	160366	321528	4073503	47	4060641
58	Ox1769	C00000542	Oxford Clinical	2009.02.10	ERS149903	ERP001520	3C	1.0.13	79	23	6.15285	346	40325	135396	4253140	198	4203528
58	Ox447	C00000543	Oxford Clinical	2007.06.20	ERS243557	ERP002256	3C	1.0.13	77	22	3.92377	294	41752	124764	4054927	172	4019207
58	Ox1647	C00000544	Oxford Clinical	2008.12.05	ERS149904	ERP001520	3C	1.0.13	75	20	5.00974	446	21114	77120	4040653	337	4003302
58	Ox84	C00000563	Oxford Clinical	2006.11.13	ERS243556	ERP002256	3C	1.0.13	83	29	7.07524	218	58262	181490	4200650	127	4171862
58	Ox1150	C00002473	Oxford Clinical	2008.03.23	ERS150029	ERP001520	3C	1.0.18	83	31	4.79917	1166	6663	33717	4223437	815	4059656
58	Ox2039	C00002475	Oxford Clinical	2009.08.05	ERS150031	ERP001520	3C	1.0.18	67	42	5.89158	1084	7228	43829	4094201	774	3953793
58	Ox2076	C00002477	Oxford Clinical	2009.08.20	ERS150032	ERP001520	3C	1.0.18	67	51	4.87998	794	12074	44099	4137174	531	4044361
58	Ox2166	C00002478	Oxford Clinical	2009.10.12	ERS150033	ERP001520	3C	1.0.18	63	41	9.13989	668	13243	77801	4127829	473	4068504
58	Ox2368	C00002488	Oxford Clinical	2010.01.25	ERS150039	ERP001520	3C	1.0.18	69	40	8.39656	768	12609	59456	4123860	511	4033551
58	Ox3098	C00008060	Oxford Clinical	2001.09.02	ERS243563	ERP002256	3C	1.0.18	69	31	4.79917	327	56179	155309	4180009	157	4134054
58	Ox2786	C00008080	Oxford Clinical	2010.11.08	ERS243561	ERP002256	3C	1.0.18	69	23	0.875952	501	31443	86312	4155453	269	4083370
58	Ox2630	C00008341	Oxford Clinical	2010.06.27	ERS243560	ERP002256	3C	1.0.18	61	25	4.98471	308	47573	138493	4024654	164	3989684
58	Ox2951	C00008955	Oxford Clinical	2011.05.18	ERS243562	ERP002256	3C	1.0.18	63	30	5.1553	216	80530	244718	4089477	107	4063549
44	Ox466	C00000024	Oxford Clinical	2007.07.06	ERS139366	ERP001417	3D	1.0.07	33	18	4.39133	804	54199	275743	4516464	179	4411892
44	Ox821a	C00000041	Oxford Clinical	2007.11.15	ERS149769	ERP001520	3D	1.0.07	33	20	1.23252	722	24780	92076	4163830	253	4093622
44	Ox157	C00000043	Oxford Clinical	2007.01.25	ERS149771	ERP001520	3D	1.0.07	33	21	1.29415	1843	7097	31769	4281095	770	4057816
44	Ox990	C00000477	Oxford Clinical	2008.01.21	ERS139383	ERP001417	3D	1.0.13	83	23	7.90401	265	82625	319088	4488013	119	4447851
44	Ox1658	C00001597	Oxford Clinical	2008.12.09	ERS149996	ERP001520	3D	1.0.15	59	15	0.924391	870	13314	84169	4322429	513	4212147
44	Ox1825	C00001598	Oxford Clinical	2009.03.11	ERS149997	ERP001520	3D	1.0.15	59	17	3.032	967	10728	46513	4281461	597	4147726
44	Ox1842	C00001600	Oxford Clinical	2009.03.19	ERS243745	ERP002256	3D	1.0.15	57	20	6.32165	506	27124	97890	4406033	307	4354366
44	Ox2058	C00001606	Oxford Clinical	2009.08.14	ERS150002	ERP001520	3D	1.0.15	59	20	2.54494	767	15512	63447	4300642	477	4201270
44	Ox2097	C00001607	Oxford Clinical	2009.08.27	ERS150003	ERP001520	3D	1.0.15	55	14	0.862765	1306	11675	48427	4564374	601	4371924
44	Ox2127	C00001609	Oxford Clinical	2009.09.13	ERS243746	ERP002256	3D	1.0.15	59	15	0.924391	974	13613	68887	4472269	516	4328669
44	Ox2153a	C00001610	Oxford Clinical	2009.09.28	ERS150004	ERP001520	3D	1.0.15	63	14	1.87279	927	10115	67402	4450683	616	4337770
44	Ox2238	C00001613	Oxford Clinical	2009.11.10	ERS150007	ERP001520	3D	1.0.15	63	22	1.96196	768	14216	57203	4347964	500	4259483
44	Ox2364	C00001614	Oxford Clinical	2010.01.21	ERS150008	ERP001520	3D	1.0.15	67	13	2.81339	1099	9471	63907	4598803	715	4455808
44	Ox2407	C00001615	Oxford Clinical	2010.02.17	ERS150009	ERP001520	3D	1.0.15	67	13	1.87577	1245	7005	44230	4289577	828	4119138
44	Ox2472	C00001619	Oxford Clinical	2010.03.23	ERS150013	ERP001520	3D	1.0.15	59	15	4.17048	1226	9311	56871	4591735	680	4395023
44	Ox1321	C00001628	Oxford Clinical	2008.06.04	ERS150018	ERP001520	3D	1.0.15	59	18	3.21035	675	21540	114203	4630821	410	4542852
44	1197	C00002715	Oxford Clinical	2008.04.16	ERS243729	ERP002256	3D	1.0.18	55	11	3.17394	1292	7103	40555	4294469	804	4112455
44	1501	C00002726	Oxford Clinical	2008.09.20	ERS243730	ERP002256	3D	1.0.18	53	12	3.33649	1286	7610	33800	4300279	760	4114390
44	Ox1927	C00002734	Oxford Clinical	2009.05.31	ERS150083	ERP001520	3D	1.0.18	53	12	2.47082	1531	6183	33542	4431077	917	4192201
44	Ox755	C00002745	Oxford Clinical	2007.10.18	ERS150092	ERP001520	3D	1.0.18	53	12	3.33649	1602	7327	36231	4352327	772	4089459
44	Ox978	C00002765	Oxford Clinical	2008.01.18	ERS150111	ERP001520	3D	1.0.18	51	13	2.81339	879	15367	65988	4297556	463	4173992
44	Ox1005	C00002766	Oxford Clinical	2008.01.23	ERS150112	ERP001520	3D	1.0.18	53	13	5.84808	863	19766	91890	4348414	380	4214402
44	Ox1106	C00002773	Oxford Clinical	2008.03.05	ERS150118	ERP001520	3D	1.0.18	53	10	2.16415	1293	7510	36906	4369150	778	4184062
44	Ox2406	C00002852	Oxford Clinical	2010.02.17	ERS150186	ERP001520	3D	1.0.18	65	11	4.34238	967	8779	38136	4261649	673	4140349
44	Ox2595	C00002877	Oxford Clinical	2010.06.01	ERS150206	ERP001520	3D	1.0.18	55	12	3.33649	902	10754	56929	4431690	613	4339875
44	2526	C00002897	Oxford Clinical	2010.04.20	ERS243731	ERP002256	3D	1.0.18	61	10	2.16415	1793	4930	33559	4442299	1067	4124451
44	2675	C00002902	Oxford Clinical	2010.07.22	ERS243732	ERP002256	3D	1.0.18	53	10	2.8854	1987	4822	33646	4320616	1000	3946843
44	2526	C00003943	Oxford Clinical	2010.04.20	ERS243733	ERP002256	3D	1.0.18	67	19	6.1299	905	11423	43228	4462401	610	4356964
44	L_40/46	C00006000	Leeds Clinical	2007.11.13	ERS243739	ERP002256	3D	1.0.18	65	21	2.80919	452	44594	165812	4338513	216	4268084
44	L_04/76	C00006466	Leeds Clinical	2006.01.28	ERS243749	ERP002256	3D	1.0.18	65	24	8.24814	388	46525	146012	4413431	197	4359346
44	L_15/77	C00006467	Leeds Clinical	2006.10.06	ERS243740	ERP002256	3D	1.0.18	65	25	13.2119	450	36711	157240	4294144	231	4227007
44	L_26/25	C00006468	Leeds Clinical	2007.04.20	ERS243750	ERP002256	3D	1.0.18	67	21	7.5746	372	35633	141152	4397673	217	4355103
44	L_06/16	C00006478	Leeds Clinical	2006.03.06	ERS243741	ERP002256	3D	1.0.18	63	21	4.32381	532	24225	75310	4411008	317	4349552
44	L_12/30	C00006502	Leeds Clinical	2006.07.15	ERS243751	ERP002256	3D	1.0.18	69	21	5.26022	357	48892	214568	4421291	191	4373277
44	L_34/22	C00006503	Leeds Clinical	2007.08.24	ERS243742	ERP002256	3D	1.0.18	65	22	9.52173	531	32446	135094	4331008	264	4249297
44	L_34/67	C00006527	Leeds Clinical	2007.09.02	ERS243752	ERP002256	3D	1.0.18	67	27	8.07465	314	60575	175487	4420057	168	4382024
44	L_39/64	C00006528	Leeds Clinical	2008.01.31	ERS243743	ERP002256	3D	1.0.18	67	27	5.2752	408	61205	165816	4384120	174	4308678
44	L_116/31	C00006855	Leeds Clinical	2010.11.20	ERS243753	ERP002256	3D	1.0.18	57	13	2.81339	759	23407	86310	4611586	370	4493688
44	L_105/50	C00006878	Leeds Clinical	2010.05.27	ERS243744	ERP002256	3D	1.0.18	57	20	4.11792	568	24717	114573	4437603	328	4363731
44	Ox2888	C00008109	Oxford Clinical	2011.02.25	ERS243737	ERP002256	3D	1.0.18	73	45	11.4521	318	80545	242390	4304420	153	4255963
44	Ox2881	C00008132	Oxford Clinical	2011.02.15	ERS243748	ERP002256	3D	1.0.18	61	32	4.95398	245	102377	232235	4311263	103	4276833
44	Ox2932	C00008134	Oxford Clinical	2011.04.20	ERS243738	ERP002256	3D	1.0.18	67	20	2.54494	380	53082	165816	4439890	179	4388543
44	Ox2809	C00008275	Oxford Clinical	2010.12.01	ERS243735	ERP002256	3D	1.0.18	57	19	3.91202	434	30809	135054	4464242	253	4420128
44	Ox2852	C00008289	Oxford Clinical	2011.01.12	ERS243747	ERP002256	3D	1.0.18	55	19	2.41769	439	31348	135344	4374516	254	4334513
44	Ox2761	C00008309	Oxford Clinical	2010.10.12	ERS243734	ERP002256	3D	1.0.18	59	21	9.226	406	33761	135063	4224271	245	4183338
44	Ox2858	C00008349	Oxford Clinical	2011.01.20	ERS243736	ERP002256	3D	1.0.18	69	30	13.8111	367	76413	219408	4326006	149	4262724
6	Ox165	C00000031	Oxford Clinical	2007.01.31	ERS243644	ERP002256	8A	1.0.07	35	21	1.87278	428	42948	173601	4174025	176	4137991
6	Ox2007	C00000076	Oxford Clinical	2009.07.16	ERS149800	ERP001520	8A	1.0.09	29	15	0.924391	1042	23442	84136	4349645	348	4250659
6	Ox221	C00000092	Oxford Clinical	2007.03.05	ERS243645	ERP002256	8A	1.0.09	31	15	0.924391	907	26073	93485	4356182	295	4260589
6	Ox1879	C00000195	Oxford Clinical	2009.04.23	ERS149845	ERP001520	8A	1.0.09	31	24	1.98409	579	46707	178046	4301043	189	4246349
6	Ox1140	C00000222	Oxford Clinical	2008.03.16	ERS149866	ERP001520	8A	1.0.09	31	21	1.29415	1691	6274	24262	4155771	859	3940608
6	Ox1325	C00001464	Oxford Clinical	2008.06.06	ERS149918	ERP001520	8A	1.0.15	55	21	5.83867	590	20312	88174	4294717	379	4226893
6	L_26/80	C00002399	Leeds Clinical	2007.05.08	ERS243673	ERP002256	8A	1.0.18	67	32	10.116	407	27305	83894	4332082	290	4298955
6	Ox762	C00002494	Oxford Clinical	2007.10.22	ERS150040	ERP001520	8A	1.0.18	61	37	5.1902	858	13820	88648	4463119	505	4349206
6	Ox780	C00002495	Oxford Clinical	2007.10.26	ERS150041	ERP001520	8A	1.0.18	69	32	6.25209	715	13307	57805	4264830	492	4185744
6	Ox876	C00002497	Oxford Clinical	2007.12.07	ERS150043	ERP001520	8A	1.0.18	69	38	8.07127	818	10713	53684	4163648	594	4078759
6	Ox890	C00002498	Oxford Clinical	2007.12.13	ERS150044	ERP001520	8A	1.0.18	69	41	6.18268	669	16698	55148	4319901	449	4244744
6	Ox928	C00002499	Oxford Clinical	2007.12.29	ERS150045	ERP001520	8A	1.0.18	67	31	4.79917	996	9046	37881	4543463	692	4427401
6	Ox942	C00002500	Oxford Clinical	2008.01.03	ERS243648	ERP002256	8A	1.0.18	89	12	6.26351	2575	2205	15934	3724283	1295	3025768
6	Ox967	C00002501	Oxford Clinical	2008.01.13	ERS150046	ERP001520	8A	1.0.18	69	28	8.26193	849	11471	47954	4363329	586	4263552
6	Ox1075	C00002502	Oxford Clinical	2008.02.23	ERS150047	ERP001520	8A	1.0.18	69	23	2.92706	1347	7124	47454	4531436	843	4333171
6	Ox1100	C00002503	Oxford Clinical	2008.03.03	ERS150048	ERP001520	8A	1.0.18	69	40	7.29441	1381	5839	31379	4518460	960	4312423
6	Ox1132	C00002506	Oxford Clinical	2008.03.14	ERS150050	ERP001520	8A	1.0.18	65	47	13.2557	479	22013	107023	4271762	335	4230625
6	Ox1141	C00002507	Oxford Clinical	2008.03.18	ERS150051	ERP001520	8A	1.0.18	61	48	4.47351	612	18730	98227	4276736	386	4216049
6	Ox1179a	C00002508	Oxford Clinical	2008.04.09	ERS150052	ERP001520	8A	1.0.18	69	18	2.29045	469	23327	88951	4173719	318	4125068
6	Ox1236	C00002509	Oxford Clinical	2008.04.29	ERS150053	ERP001520	8A	1.0.18	69	34	5.84268	881	11368	59475	4338664	600	4237135
6	Ox1272	C00002510	Oxford Clinical	2008.05.07	ERS150054	ERP001520	8A	1.0.18	63	35	7.9431	1226	5966	42030	4218744	893	4067508
6	Ox1282	C00002511	Oxford Clinical	2008.05.10	ERS150055	ERP001520	8A	1.0.18	67	31	3.29256	832	11406	58658	4358385	576	4269668
6	Ox1340	C00002512	Oxford Clinical	2008.06.09	ERS150056	ERP001520	8A	1.0.18	69	35	7.9431	938	8582	41577	4137332	681	4025413
6	Ox1391	C00002513	Oxford Clinical	2008.07.12	ERS150057	ERP001520	8A	1.0.18	61	40	12.3832	733	16651	54823	4259251	419	4152506
6	Ox1400a	C00002514	Oxford Clinical	2008.07.17	ERS150058	ERP001520	8A	1.0.18	63	35	6.01452	756	15404	54458	4490959	463	4402397
6	Ox1466	C00002518	Oxford Clinical	2008.08.31	ERS150060	ERP001520	8A	1.0.18	69	48	4.47331	460	24493	98915	4318324	300	4270750
6	Ox1483	C00002519	Oxford Clinical	2008.09.11	ERS150061	ERP001520	8A	1.0.18	67	43	16.0689	556	19071	105572	4487067	384	4432769
6	Ox1515	C00002520	Oxford Clinical	2008.09.25	ERS150062	ERP001520	8A	1.0.18	67	38	12.9065	672	14250	48602	4294995	455	4218402
6	Ox1534	C00002521	Oxford Clinical	2008.10.03	ERS150063	ERP001520	8A	1.0.18	63	40	6.03188	853	10808	64220	4300046	610	4214698
6	Ox1660	C00002522	Oxford Clinical	2008.12.12	ERS150064	ERP001520	8A	1.0.18	67	36	9.7748	681	16701	70901	4490153	443	4407110
6	Ox1748	C00002523	Oxford Clinical	2009.02.03	ERS150065	ERP001520	8A	1.0.18	65	32	4.07226	1062	8454	44738	4318854	698	4173104
6	Ox2020	C00002524	Oxford Clinical	2009.07.23	ERS150066	ERP001520	8A	1.0.18	67	37	3.9297	2496	2829	20767	4139204	1310	3544162
6	Ox2023a	C00002525	Oxford Clinical	2009.07.24	ERS150067	ERP001520	8A	1.0.18	65	31	9.79934	2029	3033	38559	3964921	1254	3527441
6	Ox2035	C00002526	Oxford Clinical	2009.08.01	ERS150068	ERP001520	8A	1.0.18	65	35	5.27759	2583	2491	21715	4073437	1328	3416488
6	Ox1410	C00002712	Oxford Clinical	2008.07.24	ERS150069	ERP001520	8A	1.0.18	55	15	3.08844	686	17424	56985	4241124	427	4165302
6	Ox694	C00002742	Oxford Clinical	2007.09.20	ERS150089	ERP001520	8A	1.0.18	59	10	2.16415	1659	6048	42126	4586505	931	4303348
6	Ox695	C00002743	Oxford Clinical	2007.09.20	ERS150090	ERP001520	8A	1.0.18	67	11	4.34207	1016	8451	46985	4440331	727	4318279
6	Ox703	C00002744	Oxford Clinical	2007.09.24	ERS150091	ERP001520	8A	1.0.18	69	9	2.99835	1071	8254	69777	4421050	728	4276230
6	Ox1456	C00002796	Oxford Clinical	2008.08.26	ERS150139	ERP001520	8A	1.0.18	55	14	3.89245	571	21868	103736	4319828	348	4261494
6	Ox1545a	C00002808	Oxford Clinical	2008.10.09	ERS150145	ERP001520	8A	1.0.18	65	13	2.81339	765	12241	55730	4248668	542	4166531
6	Ox2060a	C00002821	Oxford Clinical	2009.08.14	ERS150158	ERP001520	8A	1.0.18	55	15	4.17048	626	17575	77210	4349560	399	4287550
6	Ox2078	C00002823	Oxford Clinical	2009.08.20	ERS150160	ERP001520	8A	1.0.18	53	10	2.8854	627	18066	72979	4330925	380	4260129
6	Ox2094	C00002824	Oxford Clinical	2009.08.26	ERS150161	ERP001520	8A	1.0.18	63	10	2.16415	941	11216	64598	4503665	621	4392257
6	Ox2110	C00002826	Oxford Clinical	2009.09.01	ERS150163	ERP001520	8A	1.0.18	53	12	3.33649	904	13735	87653	4434051	492	4299855
6	Ox2119	C00002828	Oxford Clinical	2009.09.10	ERS150165	ERP001520	8A	1.0.18	53	13	2.81339	654	19764	70906	4349776	394	4275948
6	Ox2140	C00002830	Oxford Clinical	2009.09.19	ERS150166	ERP001520	8A	1.0.18	57	11	4.34207	881	10083	38900	4297552	615	4202896
6	Ox2165a	C00002832	Oxford Clinical	2009.10.08	ERS150168	ERP001520	8A	1.0.18	65	14	6.77484	477	23336	107081	4318470	319	4272061
6	Ox2178a	C00002833	Oxford Clinical	2009.10.16	ERS150169	ERP001520	8A	1.0.18	61	11	3.17394	906	11965	122765	4477038	560	4367235
6	Ox2198	C00002834	Oxford Clinical	2009.10.25	ERS150170	ERP001520	8A	1.0.18	67	15	7.16074	476	23373	99394	4223321	321	4178460
6	Ox2248a	C00002836	Oxford Clinical	2009.11.14	ERS150172	ERP001520	8A	1.0.18	65	10	2.16415	1122	7419	44593	4224722	775	4082333
6	Ox2258a	C00002839	Oxford Clinical	2009.11.22	ERS150175	ERP001520	8A	1.0.18	65	14	2.88254	1001	9309	61712	4296800	643	4155099
6	Ox2278a	C00002841	Oxford Clinical	2009.12.08	ERS150177	ERP001520	8A	1.0.18	59	11	1.09669	1375	8069	46865	4406800	751	4195519
6	Ox2341	C00002846	Oxford Clinical	2010.01.08	ERS150180	ERP001520	8A	1.0.18	57	9	2.99822	1361	7362	32851	4329772	810	4123824
6	Ox2355	C00002847	Oxford Clinical	2010.01.17	ERS150181	ERP001520	8A	1.0.18	65	10	2.8854	930	9224	48227	4263983	625	4146073
6	Ox2357a	C00002848	Oxford Clinical	2010.01.17	ERS150182	ERP001520	8A	1.0.18	65	11	3.17394	889	9242	47202	4217534	626	4118359
6	Ox2398	C00002851	Oxford Clinical	2010.02.12	ERS150185	ERP001520	8A	1.0.18	63	12	3.33649	1012	8322	44242	4247060	708	4127966
6	Ox2430a	C00002853	Oxford Clinical	2010.02.28	ERS243650	ERP002256	8A	1.0.18	55	10	2.8854	1222	9104	33816	4332043	667	4137567
6	Ox2444	C00002856	Oxford Clinical	2010.03.04	ERS150188	ERP001520	8A	1.0.18	65	9	1.94773	2216	4323	42876	4245264	996	3708567
6	Ox2452	C00002857	Oxford Clinical	2010.03.12	ERS150189	ERP001520	8A	1.0.18	61	10	0.996987	1510	7366	31236	4408643	754	4200547
6	Ox2496	C00002858	Oxford Clinical	2010.04.07	ERS150190	ERP001520	8A	1.0.18	53	14	7.16017	549	22386	69975	4269790	345	4215339
6	Ox2530	C00002867	Oxford Clinical	2010.04.21	ERS150198	ERP001520	8A	1.0.18	51	10	2.16415	810	12797	63331	4310159	515	4220655
6	Ox2537	C00002868	Oxford Clinical	2010.04.27	ERS150199	ERP001520	8A	1.0.18	61	13	1.87577	628	16157	64962	4175661	401	4113352
6	Ox2581	C00002872	Oxford Clinical	2010.05.20	ERS150201	ERP001520	8A	1.0.18	61	12	3.99781	793	14766	91945	4329607	473	4227473
6	Ox2625	C00002884	Oxford Clinical	2010.06.22	ERS150211	ERP001520	8A	1.0.18	67	12	3.33649	734	12633	71152	4265872	509	4179301
6	Ox2641	C00002886	Oxford Clinical	2010.07.10	ERS243651	ERP002256	8A	1.0.18	65	12	2.47082	751	12298	59627	4228196	510	4147126
6	Ox2645	C00002887	Oxford Clinical	2010.07.13	ERS243652	ERP002256	8A	1.0.18	43	13	2.81339	843	16069	78818	4401240	432	4276235
6	Ox2646	C00002888	Oxford Clinical	2010.07.13	ERS243653	ERP002256	8A	1.0.18	53	18	6.492	464	31449	99231	4305394	269	4257158
6	Ox2669	C00002890	Oxford Clinical	2010.07.20	ERS243654	ERP002256	8A	1.0.18	55	14	1.87279	534	29205	102788	4231273	288	4166448
6	Ox1354	C00005949	Oxford Clinical	2008.06.20	ERS243649	ERP002256	8A	1.0.18	65	31	14.2714	467	57857	232940	4414487	193	4319462
6	Ox379	C00006012	Oxford Clinical	2007.05.22	ERS243646	ERP002256	8A	1.0.18	65	23	5.21975	380	34680	137754	4260177	230	4217437
6	Ox389	C00006013	Oxford Clinical	2007.05.30	ERS243647	ERP002256	8A	1.0.18	67	20	7.89513	369	35534	107055	4364562	236	4329672
6	Ox1327	C00006361	Oxford Clinical	2008.06.06	ERS227426	ERP002428	8A	1.0.18	65	33	7.35661	1218	6464	31463	4224040	861	4061220
6	WA190	C00006500	Australian clinical	2010.10.31	ERS243660	ERP002256	8A	1.0.18	67	25	7.37672	495	36361	137758	4535593	256	4453435
6	L_101/66	C00006835	Leeds Clinical	2010.05.13	ERS243674	ERP002256	8A	1.0.18	59	16	2.85365	506	38507	98396	4533977	237	4461358
6	L_97/6	C00006846	Leeds Clinical	2010.02.01	ERS243675	ERP002256	8A	1.0.18	59	18	2.29045	371	40137	106725	4313044	211	4276522
6	L_97/7	C00006858	Leeds Clinical	2010.01.19	ERS243676	ERP002256	8A	1.0.18	57	19	2.41769	327	50783	174440	4201903	165	4167417
6	L_97/8	C00006870	Leeds Clinical	2010.01.04	ERS243677	ERP002256	8A	1.0.18	65	14	6.15082	392	34258	90151	4302059	243	4264501
6	L_97/9	C00006882	Leeds Clinical	2010.02.01	ERS243678	ERP002256	8A	1.0.18	61	19	3.91202	326	45082	137746	4314661	181	4281192
6	L_97/10	C00006894	Leeds Clinical	2010.02.04	ERS243679	ERP002256	8A	1.0.18	69	14	2.88254	423	41821	144584	4317227	225	4261156
6	OxI_OVG002F	C00007586	Oxford Infant	2011.07.04	ERS243671	ERP002256	8A	1.0.18	69	31	7.03508	257	75873	214923	4344503	125	4307898
6	OxI_OVG005D	C00007610	Oxford Infant	2011.05.09	ERS243672	ERP002256	8A	1.0.18	65	22	7.0979	271	72749	214884	4342094	139	4309638
6	Ox3074	C00007792	Oxford Clinical	2011.08.16	ERS243682	ERP002256	8A	1.0.18	69	23	5.21975	293	55692	151404	4361650	154	4325795
6	Ox3029	C00007810	Oxford Clinical	2011.06.28	ERS243680	ERP002256	8A	1.0.18	71	42	11.2352	320	87723	260256	4276803	131	4217287
6	Ox3054	C00007837	Oxford Clinical	2011.08.03	ERS243681	ERP002256	8A	1.0.18	75	31	8.29297	314	89170	273621	4280195	133	4228107
6	Ox2884	C00008073	Oxford Clinical	2011.02.19	ERS243667	ERP002256	8A	1.0.18	67	27	7.22291	302	46985	120538	4310803	175	4278049
6	Ox2798	C00008081	Oxford Clinical	2010.11.19	ERS243661	ERP002256	8A	1.0.18	65	16	5.16211	431	31545	120431	4493976	265	4444408
6	Ox2771	C00008091	Oxford Clinical	2010.10.23	ERS243658	ERP002256	8A	1.0.18	63	36	10.7662	407	72655	237577	4517221	132	4437206
6	Ox2886	C00008097	Oxford Clinical	2011.02.24	ERS243668	ERP002256	8A	1.0.18	71	41	9.14003	247	77433	214905	4238609	115	4197177
6	Ox2774	C00008103	Oxford Clinical	2010.10.27	ERS243659	ERP002256	8A	1.0.18	65	26	5.18405	326	55243	162531	4494114	165	4447959
6	Ox2831	C00008106	Oxford Clinical	2010.12.16	ERS243664	ERP002256	8A	1.0.18	67	28	12.8903	325	56342	129859	4322048	161	4273703
6	Ox2939	C00008111	Oxford Clinical	2011.05.03	ERS243669	ERP002256	8A	1.0.18	65	37	0.871022	471	72552	242655	4373708	160	4281679
6	Ox2803	C00008117	Oxford Clinical	2010.11.20	ERS243662	ERP002256	8A	1.0.18	63	27	4.17992	283	64373	342971	4308834	150	4274057
6	Ox2940	C00008123	Oxford Clinical	2011.05.04	ERS243670	ERP002256	8A	1.0.18	59	19	2.41769	469	32289	95888	4395314	255	4341475
6	Ox2757	C00008273	Oxford Clinical	2010.10.09	ERS243656	ERP002256	8A	1.0.18	67	27	2.976	299	51553	154108	4321288	175	4290361
6	Ox2743	C00008307	Oxford Clinical	2010.09.28	ERS243655	ERP002256	8A	1.0.18	71	45	5.43346	323	40722	120511	4281876	203	4250262
6	Ox2843	C00008312	Oxford Clinical	2010.12.16	ERS243665	ERP002256	8A	1.0.18	65	33	3.50498	314	70794	214874	4422085	156	4376076
6	Ox2762	C00008321	Oxford Clinical	2010.10.12	ERS243657	ERP002256	8A	1.0.18	65	22	1.96196	393	30622	105234	4381217	248	4342440
6	Ox2845	C00008324	Oxford Clinical	2011.01.05	ERS243666	ERP002256	8A	1.0.18	67	33	7.35661	280	78447	214870	4292578	121	4250086
6	Ox2822	C00008347	Oxford Clinical	2010.12.10	ERS243663	ERP002256	8A	1.0.18	65	34	1.87403	357	72015	221141	4269233	159	4209738
6	JIR8451	C00008956	Australian clinical	1980.05.14	ERS243643	ERP002256	8A	1.0.18	65	24	3.05432	226	76704	291862	4312992	115	4287576
3	Ox741	C00000057	Oxford Clinical	2007.10.15	ERS149785	ERP001520	8B	1.0.09	37	20	1.23252	665	55946	182776	4297248	152	4216302
3	Ox746a	C00000058	Oxford Clinical	2007.10.16	ERS243577	ERP002256	8B	1.0.09	31	16	0.986017	944	30237	104640	4286665	252	4187873
3	Ox1880	C00000520	Oxford Clinical	2009.04.24	ERS149891	ERP001520	8B	1.0.13	77	27	5.2752	261	45512	185240	4127096	161	4095617
3	Ox1876	C00000566	Oxford Clinical	2009.04.21	ERS149912	ERP001520	8B	1.0.13	75	25	4.98466	1285	6488	74780	4345587	866	4158156
3	L_16/13	C00002375	Leeds Clinical	2006.10.12	ERS243574	ERP002256	8B	1.0.18	65	42	2.8615	679	17111	87701	4290987	418	4212427
3	L_30/12	C00002390	Leeds Clinical	2007.06.22	ERS243573	ERP002256	8B	1.0.18	69	45	16.0503	312	50732	158884	4160476	182	4121092
3	L_38/07	C00002454	Leeds Clinical	2007.10.19	ERS243575	ERP002256	8B	1.0.18	67	56	5.35841	530	20582	87977	4107000	342	4053073
3	L_40/44	C00002459	Leeds Clinical	2007.11.15	ERS243576	ERP002256	8B	1.0.18	65	55	10.1671	454	30249	135301	4280675	279	4228807
3	Ox374	C00003961	Oxford Clinical	2007.05.17	ERS243579	ERP002256	8B	1.0.18	65	23	3.9524	949	12138	87857	4216280	534	4075110
3	Ox1819b	C00004001	Oxford Clinical	2009.03.08	ERS243622	ERP002256	8B	1.0.18	69	29	6.4649	395	40974	117171	4231238	215	4168344
3	Ox688	C00004369	Oxford Clinical	2007.09.19	ERS243582	ERP002256	8B	1.0.18	69	20	4.11792	860	11660	67788	4207327	531	4089317
3	Ox697	C00004370	Oxford Clinical	2007.09.20	ERS243583	ERP002256	8B	1.0.18	69	25	2.06676	652	21063	66489	4214930	362	4115726
3	Ox738	C00004374	Oxford Clinical	2007.10.10	ERS243584	ERP002256	8B	1.0.18	67	31	4.79917	488	36375	130338	4161258	217	4074260
3	Ox771	C00004375	Oxford Clinical	2007.10.24	ERS243585	ERP002256	8B	1.0.18	67	22	3.92377	709	22209	83149	4163165	349	4046362
3	Ox792	C00004376	Oxford Clinical	2007.11.04	ERS243586	ERP002256	8B	1.0.18	67	24	5.35026	671	21783	86240	4159534	352	4057270
3	Ox848	C00004377	Oxford Clinical	2007.11.27	ERS243587	ERP002256	8B	1.0.18	67	25	6.09935	571	29758	119070	4159379	282	4069778
3	Ox943	C00004380	Oxford Clinical	2008.01.03	ERS243588	ERP002256	8B	1.0.18	71	23	3.9524	334	66967	162568	4160313	139	4095977
3	Ox973	C00004383	Oxford Clinical	2008.01.16	ERS243589	ERP002256	8B	1.0.18	75	19	3.91202	397	28547	107655	4232447	264	4192383
3	Ox1009	C00004385	Oxford Clinical	2008.01.25	ERS243590	ERP002256	8B	1.0.18	71	27	2.2321	328	40074	107617	4153204	207	4121689
3	Ox1028	C00004386	Oxford Clinical	2008.01.30	ERS243591	ERP002256	8B	1.0.18	61	26	5.18405	567	30482	172703	4211683	252	4119287
3	Ox1030	C00004387	Oxford Clinical	2008.01.31	ERS243592	ERP002256	8B	1.0.18	77	16	2.85365	2489	3012	50408	4167995	1255	3574162
3	Ox1172	C00004394	Oxford Clinical	2008.04.05	ERS243594	ERP002256	8B	1.0.18	65	24	1.98409	450	38216	109569	4195675	224	4127208
3	Ox1199	C00004395	Oxford Clinical	2008.04.16	ERS243595	ERP002256	8B	1.0.18	65	23	3.9524	414	35006	113229	4137786	247	4091488
3	Ox1230	C00004397	Oxford Clinical	2008.04.26	ERS243596	ERP002256	8B	1.0.18	69	23	1.90142	551	25592	107630	4215059	299	4128102
3	Ox1338	C00004403	Oxford Clinical	2008.06.08	ERS243598	ERP002256	8B	1.0.18	65	32	6.25209	351	46543	160236	4138136	193	4093683
3	Ox1390	C00004406	Oxford Clinical	2008.07.12	ERS243599	ERP002256	8B	1.0.18	69	21	2.80919	507	33176	138361	4216005	255	4130082
3	Ox1397	C00004408	Oxford Clinical	2008.07.16	ERS243600	ERP002256	8B	1.0.18	67	26	5.18405	441	33935	113245	4309717	255	4257209
3	Ox1420	C00004410	Oxford Clinical	2008.07.31	ERS243601	ERP002256	8B	1.0.18	67	28	6.83142	363	47968	125981	4193556	195	4141570
3	Ox1474	C00004412	Oxford Clinical	2008.09.06	ERS243602	ERP002256	8B	1.0.18	67	30	6.80814	377	48001	134231	4192570	195	4134147
3	Ox1537	C00004985	Oxford Clinical	2008.10.05	ERS243603	ERP002256	8B	1.0.18	67	19	10.4408	274	96943	240865	4171609	116	4126555
3	Ox1560a	C00004987	Oxford Clinical	2008.10.22	ERS243621	ERP002256	8B	1.0.18	75	24	9.22173	303	75594	183334	4295371	128	4242078
3	Ox1638	C00004988	Oxford Clinical	2008.11.29	ERS243604	ERP002256	8B	1.0.18	67	21	1.87278	351	54218	157828	4160387	179	4109797
3	Ox1770	C00004991	Oxford Clinical	2009.02.11	ERS243605	ERP002256	8B	1.0.18	69	19	9.19443	344	49419	129155	4183278	169	4129463
3	Ox1792	C00004993	Oxford Clinical	2009.02.25	ERS243606	ERP002256	8B	1.0.18	67	23	2.92706	369	56179	204619	4231515	168	4166376
3	Ox1813	C00004995	Oxford Clinical	2009.03.06	ERS243607	ERP002256	8B	1.0.18	67	21	4.32381	335	55793	183382	4183684	162	4128536
3	Ox1823	C00004996	Oxford Clinical	2009.03.10	ERS243608	ERP002256	8B	1.0.18	61	22	5.36719	345	47300	146318	4271739	190	4231156
3	Ox1829	C00004997	Oxford Clinical	2009.03.10	ERS243609	ERP002256	8B	1.0.18	65	23	10.9802	297	52072	155766	4258887	157	4221621
3	Ox1881	C00004998	Oxford Clinical	2009.04.24	ERS243610	ERP002256	8B	1.0.18	67	22	2.94296	361	55695	216529	4127115	159	4065154
3	Ox2056	C00005005	Oxford Clinical	2009.08.13	ERS243611	ERP002256	8B	1.0.18	69	19	3.26486	466	41057	164522	4195251	228	4124381
3	Ox2066	C00005006	Oxford Clinical	2009.08.17	ERS243612	ERP002256	8B	1.0.18	71	18	3.21035	485	37209	107631	4208776	249	4136152
3	Ox2219	C00005011	Oxford Clinical	2009.11.04	ERS243613	ERP002256	8B	1.0.18	69	18	3.21035	313	41826	166616	4047938	189	4017177
3	Ox2314a	C00005017	Oxford Clinical	2009.12.26	ERS243623	ERP002256	8B	1.0.18	69	20	5.00974	327	50732	138371	4321294	184	4282031
3	Ox2316	C00005018	Oxford Clinical	2009.12.27	ERS243615	ERP002256	8B	1.0.18	63	19	5.2826	257	77414	264965	4309397	123	4271638
3	Ox1241	C00005022	Oxford Clinical	2008.05.01	ERS243597	ERP002256	8B	1.0.18	63	26	4.02511	300	71223	208936	4208006	136	4160927
3	Ox2488	C00005023	Oxford Clinical	2010.03.31	ERS243616	ERP002256	8B	1.0.18	63	24	5.35026	342	60316	204600	4199000	154	4145400
3	Ox2532	C00005025	Oxford Clinical	2010.04.22	ERS243617	ERP002256	8B	1.0.18	71	23	9.9552	268	56314	206801	4345685	145	4311819
3	Ox2572	C00005028	Oxford Clinical	2010.05.16	ERS243618	ERP002256	8B	1.0.18	65	21	4.32381	365	46780	141684	4328548	187	4278343
3	Ox2598	C00005032	Oxford Clinical	2010.06.03	ERS227397	ERP002428	8B	1.0.18	73	21	1.87278	400	35414	123401	4353766	235	4307922
3	Ox2613	C00005033	Oxford Clinical	2010.06.12	ERS243619	ERP002256	8B	1.0.18	63	25	11.935	353	44566	130195	4339529	188	4295776
3	Ox2650	C00005034	Oxford Clinical	2010.07.13	ERS243620	ERP002256	8B	1.0.18	67	19	5.2826	303	56202	206744	4346281	147	4306122
3	Ox1091	C00005056	Oxford Clinical	2008.03.01	ERS243593	ERP002256	8B	1.0.18	71	16	4.00779	309	81319	341213	4211436	119	4146357
3	Ox2307	C00005655	Oxford Clinical	2009.12.22	ERS243614	ERP002256	8B	1.0.18	65	21	1.87278	831	12002	67003	4320599	530	4229723
3	Ox338	C00006005	Oxford Clinical	2007.05.01	ERS227387	ERP002428	8B	1.0.18	65	23	3.9524	524	32775	116900	4214838	229	4125855
3	Ox346	C00006006	Oxford Clinical	2007.05.02	ERS243578	ERP002256	8B	1.0.18	67	22	5.36743	478	36284	122544	4209912	229	4129272
3	Ox458	C00006022	Oxford Clinical	2007.07.03	ERS227370	ERP002428	8B	1.0.18	67	25	3.8703	294	53411	203026	4216319	159	4177968
3	Ox598	C00006326	Oxford Clinical	2007.08.22	ERS243581	ERP002256	8B	1.0.18	83	37	3.9297	211	138389	451233	4307326	95	4270766
3	Ox528	C00006435	Oxford Clinical	2007.07.30	ERS243580	ERP002256	8B	1.0.18	65	29	7.87393	425	33148	107611	4169835	255	4116392
3	Ox3035	C00007787	Oxford Clinical	2011.07.08	ERS243641	ERP002256	8B	1.0.18	67	23	5.21975	337	56300	166608	4422694	167	4370611
3	Ox3006	C00007819	Oxford Clinical	2011.06.02	ERS243639	ERP002256	8B	1.0.18	71	26	11.9696	431	24026	122435	4184960	313	4153210
3	Ox3022	C00007821	Oxford Clinical	2011.06.17	ERS243640	ERP002256	8B	1.0.18	69	36	7.17791	265	65363	166657	4082129	132	4043791
3	Ox3038	C00007823	Oxford Clinical	2011.07.14	ERS243642	ERP002256	8B	1.0.18	69	30	5.1553	282	100119	216609	4422230	125	4374632
3	Ox2915	C00008001	Oxford Clinical	2011.03.31	ERS243636	ERP002256	8B	1.0.18	65	21	4.32381	434	32484	130206	4152246	261	4100828
3	Ox2679	C00008064	Oxford Clinical	2010.07.25	ERS243627	ERP002256	8B	1.0.18	69	21	4.32381	385	42141	138361	4240604	208	4182958
3	Ox2837	C00008071	Oxford Clinical	2010.12.27	ERS243635	ERP002256	8B	1.0.18	67	21	2.80919	493	22724	83215	4118277	340	4069742
3	Ox2689	C00008076	Oxford Clinical	2010.08.03	ERS243628	ERP002256	8B	1.0.18	61	22	2.94296	421	31734	125861	4340860	251	4295551
3	Ox2692a	C00008088	Oxford Clinical	2010.08.06	ERS243638	ERP002256	8B	1.0.18	65	21	1.87278	441	29760	103775	4240558	246	4180135
3	Ox2705	C00008124	Oxford Clinical	2010.08.14	ERS243630	ERP002256	8B	1.0.18	63	34	5.2636	244	79791	135547	4343923	122	4312159
3	Ox2723	C00008125	Oxford Clinical	2010.09.05	ERS243632	ERP002256	8B	1.0.18	71	31	7.03508	240	65106	174908	4217591	132	4190445
3	Ox2706	C00008136	Oxford Clinical	2010.08.15	ERS243631	ERP002256	8B	1.0.18	71	30	13.8111	262	71804	242947	4276877	130	4232658
3	Ox2944	C00008159	Oxford Clinical	2011.05.08	ERS243637	ERP002256	8B	1.0.18	63	31	6.18104	188	115213	307074	4121862	86	4095955
3	Ox2639	C00008270	Oxford Clinical	2010.07.08	ERS243626	ERP002256	8B	1.0.18	61	21	2.80919	388	40745	130554	4341713	211	4296906
3	Ox2758	C00008285	Oxford Clinical	2010.10.10	ERS243634	ERP002256	8B	1.0.18	65	25	3.18159	354	51570	161420	4196944	172	4144933
3	Ox2554	C00008317	Oxford Clinical	2010.05.07	ERS243625	ERP002256	8B	1.0.18	57	25	2.06676	340	50890	155660	4340337	172	4296283
3	Ox2696	C00008330	Oxford Clinical	2010.08.10	ERS243629	ERP002256	8B	1.0.18	63	28	3.08622	346	56201	155558	4237149	153	4181439
3	JIR8489	C00008944	Australian clinical	1982.08.31	ERS243624	ERP002256	8B	1.0.18	65	30	3.30666	325	68800	220558	4215401	143	4160232
3	Ox2733	C00008954	Oxford Clinical	2010.09.15	ERS243633	ERP002256	8B	1.0.18	69	23	3.9524	224	76272	183322	4174591	106	4143844
54	Ox666	C00000521	Oxford Clinical	2007.09.12	ERS243564	ERP002256	8C	1.0.13	75	16	4.00779	233	87928	213488	4508816	114	4475437
54	Ox1907	C00000522	Oxford Clinical	2009.05.13	ERS149892	ERP001520	8C	1.0.13	77	41	12.0973	294	59542	194903	4496153	170	4461221
54	Ox1931a	C00000523	Oxford Clinical	2009.06.02	ERS149893	ERP001520	8C	1.0.13	79	39	8.18648	225	89845	317812	4499029	125	4470995
54	Ox1572	C00000524	Oxford Clinical	2008.10.27	ERS149894	ERP001520	8C	1.0.13	79	37	15.8664	362	55649	159354	4234904	168	4166325
54	Ox860	C00000525	Oxford Clinical	2007.12.01	ERS149895	ERP001520	8C	1.0.13	77	24	5.35026	156	100776	318247	4212724	81	4192394
54	Ox1567	C00000526	Oxford Clinical	2008.10.24	ERS139386	ERP001417	8C	1.0.13	85	29	4.98346	187	115980	366561	4237121	81	4200398
54	Ox1794	C00000527	Oxford Clinical	2009.02.26	ERS243565	ERP002256	8C	1.0.13	77	29	9.16713	298	100654	320220	4235366	102	4173153
54	Ox749	C00000528	Oxford Clinical	2007.10.16	ERS149896	ERP001520	8C	1.0.13	81	22	3.92377	222	50950	135412	4215922	150	4194150
54	Ox1396	C00000529	Oxford Clinical	2008.07.16	ERS139387	ERP001417	8C	1.0.13	79	24	3.05419	183	168097	620236	4394160	72	4362892
54	Ox1882a	C00000532	Oxford Clinical	2009.04.24	ERS149898	ERP001520	8C	1.0.13	81	28	10.0997	248	66470	276613	4253669	139	4218284
54	Ox42	C00000567	Oxford Clinical	2006.10.04	ERS149913	ERP001520	8C	1.0.13	75	31	4.79917	177	101709	294984	4271103	89	4246185
54	Ox2055	C00002476	Oxford Clinical	2009.08.12	ERS243566	ERP002256	8C	1.0.18	89	16	4.00779	2999	2072	23463	4257943	1436	3381570
54	Ox2478	C00002479	Oxford Clinical	2010.03.26	ERS139403	ERP001417	8C	1.0.18	69	25	9.01703	870	12573	66921	4362858	519	4235299
54	OxI_BF068F	C00007627	Oxford Infant	2011.05.28	ERS243570	ERP002256	8C	1.0.18	59	28	8.26193	424	58697	219755	4218359	178	4145294
54	OxI_BF071E	C00007640	Oxford Infant	2011.04.12	ERS243571	ERP002256	8C	1.0.18	57	34	10.1681	379	60940	193412	4215553	168	4159250
54	OxI_WBC201F	C00007647	Oxford Infant	2011.01.18	ERS243572	ERP002256	8C	1.0.18	63	25	3.8703	344	65983	219766	4226369	142	4169986
54	Ox2917	C00008025	Oxford Clinical	2011.04.01	ERS243568	ERP002256	8C	1.0.18	55	31	12.8894	343	58557	213430	4149566	151	4095389
54	Ox3090	C00008063	Oxford Clinical	2011.09.13	ERS243569	ERP002256	8C	1.0.18	67	27	7.22291	421	56614	259548	4411197	179	4339266
54	Ox2880	C00008120	Oxford Clinical	2011.02.13	ERS243567	ERP002256	8C	1.0.18	63	32	15.2768	318	69104	219766	4168561	134	4116435
